# Supplementary material for: Changes in the analgesic mechanism of oxytocin can contribute to hyperalgesia in Parkinson’s disease model rats
Source: PLoS One. 2024 Aug 20;19(8):e0300081. doi: 10.1371/journal.pone.0300081 (PMC11335116; doi:10.1371/journal.pone.0300081)
Supplement: S1 File — (XLSX) [file pone.0300081.s001.xlsx]

## Sheet: Fig3A
Number of face rubbing
min
sham rats with s.c. injection of formalin
min	0-5	5-10	10-15	15-20	20-25	25-30	30-35	35-40	40-45		0-10(first phase)	10-45(second phase)
	9	76	196	118	82	90	35	3	30		85	554
	14	16	24	108	96	55	14	58	0		30	355
	25	0	46	85	25	39	0	0	0		25	195
	38	0	17	58	54	11	14	0	0		38	154
	77	35	19	116	73	0	2	4	23		112	237
	32	28	105	129	95	14	24	0	30		60	397
	25	15	0	97	36	34	13	0	39		40	219
	135	0	16	91	45	29	46	16	15		135	258
	72	49	185	371	39	17	37	34	14		121	697
6-OHDA rats with s.c. injection of formalin
min	0-5	5-10	10-15	15-20	20-25	25-30	30-35	35-40	40-45		0-10(first phase)	10-45(second phase)
	35	0	94	101	170	222	114	68	113		35	882
	205	1	21	199	142	141	175	83	94		206	855
	100	18	86	217	164	112	72	0	0		118	651
	180	48	135	114	142	113	121	90	50		228	765
	66	29	58	108	78	59	62	34	45		95	444
	98	16	98	82	4	73	100	133	36		114	526
	83	102	355	214	219	148	101	125	72		185	1234
	44	0	0	108	82	58	55	61	34		44	398
	105	39	195	88	36	53	82	91	29		144	574
sham rats with s.c. injection of saline
min	0-5	5-10	10-15	15-20	20-25	25-30	30-35	35-40	40-45		0-10(first phase)	10-45(second phase)
	0	0	0	0	14	0	0	0	0		0	14
	0	17	11	2	12	10	23	4	9		17	71
	0	1	17	0	10	0	5	24	0		1	56
	0	14	0	0	15	0	0	0	0		14	15
	13	9	1	0	0	11	0	0	0		22	12
	14	10	1	0	0	8	0	0	0		24	9
	0	7	26	31	0	0	0	0	0		7	57
	15	26	9	0	27	0	0	0	0		41	36
	0	10	0	0	14	0	2	0	0		10	16
6-OHDA rats with s.c. injection of saline
min	0-5	5-10	10-15	15-20	20-25	25-30	30-35	35-40	40-45		0-10(first phase)	10-45(second phase)
	0	10	0	0	13	4	13	8	14		10	52
	22	14	4	22	0	22	0	23	4		36	75
	9	16	14	14	14	0	31	0	0		25	73
	17	20	19	2	3	0	10	0	15		37	49
	0	11	0	14	11	7	2	3	0		11	37
	0	10	0	0	0	14	0	0	0		10	14
	8	0	25	0	0	0	10	3	0		8	38
	7	14	22	0	12	0	0	55	0		21	89
	16	0	18	0	0	0	11	0	0		16	29

## Sheet: Fig3C
mean number of c-Fos-IR cells in the Vc/section
number of c-Fos-IR cells in the Vc from obex
from obex (mm)	PD rats with s.c. injection of formalin									Sham operated rats with s.c. injection of formalin									PD rats with s.c. injection of saline									Sham rats with s.c. injection of saline									PD rats with no injection								Sham rats with no injection
0	48	105	96	44	48	18	18	6	12	3	19	5	1	29	9	11	7	12	1	1	2	1	4	0	1	2	1	0	0	0	1	1	2	1	4	1	2	0	2	3	1	4	0	1	2	0	4	1	0
-0.36	81	144	116	92	161	77	61	57	142	16	24	11	1	108	9	19	83	15	1	1	3	2	2	0	0	3	0	1	0	2	2	1	0	0	2	5	0	0	1	6	3	4	0	0	1	0	4	1	0
-0.72	64	151	112	143	191	122	128	96	256	26	33	18	22	131	20	39	136	44	0	0	1	5	3	0	0	7	0	3	2	1	4	1	1	0	3	3	0	0	1	5	8	18	0	0	2	1	3	0	0
-1.08	99	183	25	159	200	133	150	194	281	27	86	45	51	175	87	98	136	91	0	2	3	3	3	4	3	1	0	0	0	1	1	3	1	2	2	5	4	0	1	8	4	1	0	1	5	0	3	0	0
-1.44	108	150	41	203	274	115	183	242	347	34	104	69	57	221	181	166	100	118	0	5	4	10	3	2	8	1	1	2	5	4	1	3	3	2	2	9	0	0	1	3	2	1	0	0	1	0	6	2	1
-1.8	65	111	70	94	234	168	154	261	293	25	95	90	52	244	189	110	123	101	0	7	1	5	1	3	1	0	0	1	5	1	3	2	0	3	2	0	3	0	1	0	3	5	1	0	3	2	3	4	0
-2.16	93	84	71	134	251	146	76	179	217	8	21	69	11	148	106	97	121	113	1	2	0	7	2	3	0	1	1	1	1	7	3	0	0	2	2	1	1	0	0	0	3	18	0	0	6	0	2	0	0
mean	79.7143	132.571	75.8571	124.143	194.143	111.286	110	147.857	221.143	19.8571	54.5714	43.8571	27.8571	150.857	85.8571	77.1429	100.857	70.5714	0.428571	2.57143	2	4.71429	2.57143	1.71429	1.85714	2.14286	0.428571	1.14286	1.85714	2.28571	2.14286	1.57143	1	1.42857	2.42857	3.42857	1.42857	0	1	3.57143	3.42857	7.28571	0.142857	0.285714	2.85714	0.428571	3.57143	1.14286	0.142857
[truncated: 3 more columns]

## Sheet: Fig4B
mean number of c-Fos-IR cells in the vlPAG, LC, NRM /section
vlPAG ipsilateral		vlPAG contralateral		LC ipsilateral		LC contralateral		NRM		PVN ipsilateral		PVN contralateral
Sham	6-OHDA	Sham	6-OHDA	Sham	6-OHDA	Sham	6-OHDA	Sham	6-OHDA	Sham	6-OHDA	Sham	6-OHDA
32.6667	26	16.6667	38.3333	8	8.66667	7	5.66667	9	8	32.5	62	28.5	105.5
21.3333	31.3333	19	27	9.66667	20.3333	10.6667	20	20	18	91.5	105	65	159
28.6667	10.6667	29	12.3333	27.3333	8.33333	29.6667	11	18.6667	15.3333	45.5	49	47.5	87.5
3	13	2.33333	15.3333	13	11	10.6667	11	2.33333	4.33333	68	61.5	56	107.5
24.3333	13.3333	22.3333	19.6667	44.6667	35	49	50.6667	32.3333	31.6667	164.5	52	156	69.5
33	37	24	39.6667	48.3333	27.6667	36.3333	38.3333	22	14.6667	160	42	158.5	60.5
18.3333	27.6667	15	31.6667	9.33333	20	13	22.5	12.3333	15.3333	148	90	138.5	111
32.3333	14.3333	31.6667	17	36	14.6667	18.3333	18	15.6667	6.33333	137	94	107	138.5
11	32.3333	14.3333	36	23	24.6667	20	32.5	4	13.6667	138.5	50	104	86.5

## Sheet: Fig4C
mean number of c-Fos-IR cells in the PVN /section
	ipsilateral		contralateral
	Sham	6-OHDA	Sham	6-OHDA
No injection	20	24.5	30	22.5
	34	32	42	28
	47	8.5	53	9.5
	74.5	20	59	15.5
	46.5	24	65	18.5
	9.5	47	6.5	28.5
	7.5	6.5	3	9
	12	10.5	25	9
Formalin injection	32.5	62	23	105.5
	91.5	119.5	78	159
	45.5	49	47	87.5
	68	61.5	47	107.5
	164.5	52	123.5	69.5
	160	42	122	60.5
	148	90	141	111
	137	94	106	138.5
	138.5	50	134.5	86.5

## Sheet: Fig5B(a)
mean number of c-Fos-IR cells in the mPVN /section
No injection			Formalin injection
Sham ipsilateral	6-OHDA ipsilateral	6-OHDA contralateral	Sham ipsilateral	6-OHDA ipsilateral	6-OHDA contralateral
1	4.5	4	6	13.5	21.5
7	11.5	6	28.5	37	45.5
6	1.5	1.5	12	15	25.5
14	1.5	1	16	7.5	28
10	7	4.5	59.5	14.5	25
1	10.5	10.5	61.5	14	13
2	1.5	3.5	91	12	21.5
1	0.5	2.5	27	48.5	83
			44.5	3	8.5

## Sheet: Fig5B(b)
mean number of c-Fos-IR cells in the dpPVN /section
No injection			Formalin injection
Sham ipsilateral	6-OHDA ipsilateral	6-OHDA contralateral	Sham ipsilateral	6-OHDA ipsilateral	6-OHDA contralateral
2.5	4.5	3.5	6	9	10
2.5	2	2	12.5	3	12
3.5	1	0.5	7	10.5	14
14.5	3.5	2.5	9	12	10
2.5	2	3	16.5	4	5
1	8	3	20.5	7	9.5
2	1	2	13	5.5	8
2	3.5	1	23	6	8
			19.5	21	39

## Sheet: Fig5B(c)
mean number of c-Fos-IR cells in the mpPVN /section
No injection			Formalin injection
Sham ipsilateral	6-OHDA ipsilateral	6-OHDA contralateral	Sham ipsilateral	6-OHDA ipsilateral	6-OHDA contralateral
16.5	15.5	15	20.5	39.5	74
24.5	18.5	20	50.5	79.5	101.5
37.5	6	7.5	26.5	23.5	48
46	15	12	43	42	69.5
34	15	11	88.5	33.5	39.5
7.5	28.5	15	78	21	38
3.5	4	3.5	44	72.5	81.5
9	6.5	5.5	87	39.5	47.5
			74.5	26	39

## Sheet: Fig6C(a)
mean number of c-Fos-IR, OT-IR, and merged cells in the mPVN /section
no injection												s.c. injection of formalin
Sham ipsilateral				6-OHDA ipsilateral				6-OHDA contralateral				Sham ipsilateral				6-OHDA ipsilateral				6-OHDA contralateral
cfos	OT	merged	merged/OT	cfos	OXT	merged	merged/OT	cfos	OXT	merged	merged/OT	cfos	OXT	merged	merged/OT	cfos	OXT	merged	merged/OT	cfos	OXT	merged	merged/OT
5.5	97	0.5	0.005	12.5	94.5	1.5	0.0165724	22.5	108.5	2.5	0.0260493	33	98.5	5.5	0.0547873	21	131.5	8	0.0579545	27	113.5	14.5	0.126267
8.5	106.5	1	0.00975096	19.5	88.5	3	0.041811	15.5	94	2	0.021337	82.5	106	19	0.193747	56	94	14	0.147846	36	114.5	16.5	0.145731
16	133	3.5	0.0261184	13	81	3	0.0373476	11	74	0.5	0.00555556	56	75	13	0.167824	79	96	26.5	0.290457	79.5	88	31.5	0.360086
10	98	1.5	0.0162692	10	95	1	0.0116279	11	96	1	0.0104167	67.5	100	19.5	0.2	19.5	62	1.5	0.0386525	13.5	62	5	0.115489
5	69	1	0.0145202	5.5	90	0.5	0.00555556	5.5	105	1	0.00952727	91	135.5	36.5	0.259887	35	41.5	2.5	0.0977444	41.5	50.5	5	0.20471
9.5	89.5	1.5	0.0180123	11	118	2	0.0184372	9.5	116.5	0.5	0.00543478	136.5	92	32	0.337232	23.5	104	3.5	0.039441	91.5	107	20	0.186491
4	52	0	0	7	99.5	1.5	0.0147299	7.5	101.5	1.5	0.0144231	98	87	38	0.442401	56.5	98.5	9.5	0.0931927	80	83	12	0.153453
												96	109	18.5	0.171907	57	94.5	5.5	0.062483	103.5	71.5	5.5	0.0691729
												117.5	99	33.5	0.334701	75.5	82.5	9	0.10961	100.5	80	17	0.215849

## Sheet: Fig6C(b)
mean number of c-Fos-IR, OT-IR, and merged cells in the dpPVN /section
no injection												s.c. injection of formalin
Sham ipsilateral				6-OHDA ipsilateral				6-OHDA contralateral				Sham ipsilateral				6-OHDA ipsilateral				6-OHDA contralateral
cfos	OXT	merged	merged/OT	cfos	OXT	merged	merged/OT	cfos	OXT	merged	merged/OT	cfos	OXT	merged	merged/OT	cfos	OXT	merged	merged/OT	cfos	OXT	merged	merged/OT
4	6	0	0	8	17	0.5	0.0277778	4.5	12.5	2.5	0.233333	22	6	3	0.5	24	13	2	0.153846	18	17	6	0.352941
4	8	0.5	0.0833333	2	8	0	0	2.5	9	0	0	45.5	16	6	0.381818	19	6	2	0.333333	27	12	7	0.583333
9.5	10	2.5	0.22619	0.5	8	0	0	3	11	0.5	0.0555556	37	5	2	0.4	12	11	4	0.363636	12	5	2	0.4
6.5	7	0.5	0.0833333	4.5	14.5	0	0	4	13	0	0	37	9	7	0.777778	16	7.5	0.5	0.166667	16.5	6.5	3.5	0.52381
1.5	11.5	0.5	0.0357143	2	11	0	0	3.5	9.5	0.5	0.0833333	27.5	15	5	0.333333	12	6	1	0.166667	28	5	1	0.2
4.5	9.5	0.5	0.0625	5.5	7	0.5	0.1	5	9.5	0.5	0.0416667	21	10	5.5	0.55	11	11	2	0.181818	39	8	1	0.125
5.5	7	0	0	4	6	0.5	0.125	5.5	11	1	0.0916667	11	8.5	3	0.366667	27.5	12.5	3	0.216667	53	9.5	3	0.309524
												35	5	3	0.6	39	8	4	0.5	36	8	4	0.5
												56	16.5	7	0.424812	16	6	3	0.5	34	4	2	0.5

## Sheet: Fig7
OT concentration in plasma.
	no injection	s.c. injection of formalin
sham	970.66	1872.08
	632.886	1888.6
	832.35	1738.97
	1129.19	1130.77
	425.364	2806.59
	1391.95	1225.87
	656.128	1243.85
6-OHDA	2055.55	1560.78
	1133.05	1012.47
	1853.92	1563.44
	815.184	1026.8
	779.008	845.31
	1288.18	663.068
	604.222	545.298

[truncated: 2 more sheets: Fig8A, Fig8C]
